# Supplementary material for: A systematic review and meta-analysis of proteomic and metabolomic alterations in anaphylaxis reactions
Source: Front Immunol. 2024 Feb 7;15:1328212. doi: 10.3389/fimmu.2024.1328212 (PMC10879545; doi:10.3389/fimmu.2024.1328212)
Supplement: Supplementary Table 3 — Excluded metabolomics studies. [file DataSheet_1.xlsx]

## Sheet: BP
Flame
Enrichment Results
		Source	Term_ID	Function	P-value	-log10Pvalue	Term Size	Query size	Intersection Size	Enrichment Score %	Positive Hits	Term_ID_noLinks
26	⊕	GO:BP	GO:0002283	neutrophil activation involved in immune response	6.27e-06	5.2	485	113	16	3.3	ACLY, COPB1, DERA, DNAJC5, DYNC1H1, GCA, LYZ, PECAM1, PSMD13, PSMD14, RAB18, S100A8, S100A9, SERPINA3, STOM, UBR4	GO:0002283
28	⊕	GO:BP	GO:0002446	neutrophil mediated immunity	6.27e-06	5.2	488	113	16	3.28	ACLY, COPB1, DERA, DNAJC5, DYNC1H1, GCA, LYZ, PECAM1, PSMD13, PSMD14, RAB18, S100A8, S100A9, SERPINA3, STOM, UBR4	GO:0002446
32	⊕	GO:BP	GO:0043312	neutrophil degranulation	6.27e-06	5.2	481	113	16	3.33	ACLY, COPB1, DERA, DNAJC5, DYNC1H1, GCA, LYZ, PECAM1, PSMD13, PSMD14, RAB18, S100A8, S100A9, SERPINA3, STOM, UBR4	GO:0043312
10	⊕	GO:BP	GO:0002576	platelet degranulation	0.000166	3.78	125	113	8	6.4	A2M, F5, FERMT3, FN1, MMRN1, PECAM1, SERPINA3, SERPINA4	GO:0002576
5	⊕	GO:BP	GO:0045055	regulated exocytosis	0.000205	3.69	180	113	9	5	A2M, DNAJC5, F5, FERMT3, FN1, MMRN1, PECAM1, SERPINA3, SERPINA4	GO:0045055
65	⊕	GO:BP	GO:0006888	endoplasmic reticulum to Golgi vesicle-mediated transport	0.000215	3.67	185	113	9	4.86	ARFGAP2, COPA, COPB1, COPB2, DCTN1, DYNC1H1, F5, SEC24C, SPTB	GO:0006888
287	⊕	GO:BP	GO:0043488	regulation of mRNA stability	0.000308	3.51	146	113	8	5.48	HNRNPU, KHSRP, PSMB2, PSMD13, PSMD14, TAF15, YTHDF2, YWHAZ	GO:0043488
209	⊕	GO:BP	GO:0032508	DNA duplex unwinding	0.00152	2.82	51	113	5	9.8	CUL4A, DDB1, MCM6, RAD23B, RAD50	GO:0032508
286	⊕	GO:BP	GO:2000736	regulation of stem cell differentiation	0.00172	2.76	91	113	6	6.59	HNRNPU, PRKDC, PSMB2, PSMD13, PSMD14, YTHDF2	GO:2000736
44	⊕	GO:BP	GO:0019886	antigen processing and presentation of exogenous peptide antigen via MHC class II	0.00205	2.69	98	113	6	6.12	AP1B1, CLTC, DCTN1, DNM2, DYNC1H1, SEC24C	GO:0019886
57	⊕	GO:BP	GO:0002495	antigen processing and presentation of peptide antigen via MHC class II	0.00205	2.69	100	113	6	6	AP1B1, CLTC, DCTN1, DNM2, DYNC1H1, SEC24C	GO:0002495
207	⊕	GO:BP	GO:0010498	proteasomal protein catabolic process	0.00205	2.69	205	113	8	3.9	CUL4A, DDB1, DDI2, PCBP2, PSMB2, PSMD13, PSMD14, RAD23B	GO:0010498
223	⊕	GO:BP	GO:0065004	protein-DNA complex assembly	0.00204	2.69	143	113	7	4.9	CUL4A, DDB1, MCM6, PSMB2, PSMD13, PSMD14, RAD23B	GO:0065004
39	⊕	GO:BP	GO:0002478	antigen processing and presentation of exogenous peptide antigen	0.00225	2.65	103	113	6	5.83	AP1B1, CLTC, DCTN1, DNM2, DYNC1H1, SEC24C	GO:0002478
106	⊕	GO:BP	GO:0006511	ubiquitin-dependent protein catabolic process	0.00264	2.58	354	113	10	2.82	CBL, CUL4A, DDB1, PCBP2, PSMB2, PSMD13, PSMD14, RAD23B, UBA6, UBR4	GO:0006511
175	⊕	GO:BP	GO:0060236	regulation of mitotic spindle organization	0.00334	2.48	35	113	4	11.43	CLTC, DCTN1, DYNC1H1, HNRNPU	GO:0060236
99	⊕	GO:BP	GO:0019221	cytokine-mediated signaling pathway	0.00342	2.47	621	113	13	2.09	CBL, CDC42, FN1, ITGB1, LBP, PSMB2, PSMD13, PSMD14, SAMHD1, SHC1, TCP1, TXLNA, YWHAZ	GO:0019221
340	⊕	GO:BP	GO:1902036	regulation of hematopoietic stem cell differentiation	0.00342	2.47	71	113	5	7.04	PRKDC, PSMB2, PSMD13, PSMD14, YTHDF2	GO:1902036
124	⊕	GO:BP	GO:0007229	integrin-mediated signaling pathway	0.00389	2.41	75	113	5	6.67	CDC42, FERMT3, FN1, ITGB1, ZYX	GO:0007229
296	⊕	GO:BP	GO:0061013	regulation of mRNA catabolic process	0.00389	2.41	122	113	6	4.92	KHSRP, PSMB2, PSMD13, PSMD14, YTHDF2, YWHAZ	GO:0061013
338	⊕	GO:BP	GO:1901532	regulation of hematopoietic progenitor cell differentiation	0.00389	2.41	75	113	5	6.67	PRKDC, PSMB2, PSMD13, PSMD14, YTHDF2	GO:1901532
153	⊕	GO:BP	GO:0060071	Wnt signaling pathway, planar cell polarity pathway	0.00662	2.18	85	113	5	5.88	CDC42, CLTC, PSMB2, PSMD13, PSMD14	GO:0060071
141	⊕	GO:BP	GO:0090175	regulation of establishment of planar polarity	0.00686	2.16	88	113	5	5.68	CDC42, CLTC, PSMB2, PSMD13, PSMD14	GO:0090175
171	⊕	GO:BP	GO:0042147	retrograde transport, endosome to Golgi	0.00686	2.16	88	113	5	5.68	CLTC, DCTN1, UBE2O, VPS29, VPS35	GO:0042147
174	⊕	GO:BP	GO:0090224	regulation of spindle organization	0.00686	2.16	18	113	3	16.67	CLTC, DCTN1, DYNC1H1	GO:0090224
260	⊕	GO:BP	GO:0034063	stress granule assembly	0.0101	2	21	113	3	14.29	DYNC1H1, UBAP2L, YTHDF2	GO:0034063
231	⊕	GO:BP	GO:0036498	IRE1-mediated unfolded protein response	0.0102	1.99	53	113	4	7.55	DCTN1, GFPT1, SHC1, SRPRB	GO:0036498
217	⊕	GO:BP	GO:0000717	nucleotide-excision repair, DNA duplex unwinding	0.0108	1.97	22	113	3	13.64	CUL4A, DDB1, RAD23B	GO:0000717
264	⊕	GO:BP	GO:0007160	cell-matrix adhesion	0.0108	1.97	100	113	5	5	EMILIN1, FERMT3, FN1, ITGB1, ZYX	GO:0007160
86	⊕	GO:BP	GO:0019856	pyrimidine nucleobase biosynthetic process	0.0115	1.94	5	113	2	40	CAD, CTPS1	GO:0019856
201	⊕	GO:BP	GO:0000715	nucleotide-excision repair, DNA damage recognition	0.0115	1.94	23	113	3	13.04	CUL4A, DDB1, RAD23B	GO:0000715
247	⊕	GO:BP	GO:0009262	deoxyribonucleotide metabolic process	0.0115	1.94	5	113	2	40	DERA, SAMHD1	GO:0009262
429	⊕	GO:BP	GO:0018119	peptidyl-cysteine S-nitrosylation	0.0115	1.94	5	113	2	40	S100A8, S100A9	GO:0018119
211	⊕	GO:BP	GO:0051276	chromosome organization	0.012	1.92	106	113	5	4.72	CUL4A, DDB1, HMGN1, NUF2, RAD23B	GO:0051276
221	⊕	GO:BP	GO:0070911	global genome nucleotide-excision repair	0.0143	1.84	26	113	3	11.54	CUL4A, DDB1, RAD23B	GO:0070911
81	⊕	GO:BP	GO:0051149	positive regulation of muscle cell differentiation	0.0154	1.81	27	113	3	11.11	BNIP2, CDC42, CTNNA2	GO:0051149
303	⊕	GO:BP	GO:0036388	pre-replicative complex assembly	0.0154	1.81	64	113	4	6.25	MCM6, PSMB2, PSMD13, PSMD14	GO:0036388
184	⊕	GO:BP	GO:0016482	cytosolic transport	0.0161	1.79	116	113	5	4.31	CLTC, DCTN1, UBE2O, VPS29, VPS35	GO:0016482
271	⊕	GO:BP	GO:0007159	leukocyte cell-cell adhesion	0.0161	1.79	28	113	3	10.71	FERMT3, ITGB1, PECAM1	GO:0007159
215	⊕	GO:BP	GO:0006294	nucleotide-excision repair, preincision complex assembly	0.0174	1.76	29	113	3	10.34	CUL4A, DDB1, RAD23B	GO:0006294
14	⊕	GO:BP	GO:0060338	regulation of type I interferon-mediated signaling pathway	0.0179	1.75	30	113	3	10	ABCE1, SAMHD1, YTHDF2	GO:0060338
38	⊕	GO:BP	GO:0000052	citrulline metabolic process	0.0179	1.75	7	113	2	28.57	ALDH18A1, CAD	GO:0000052
85	⊕	GO:BP	GO:0072528	pyrimidine-containing compound biosynthetic process	0.0179	1.75	7	113	2	28.57	CAD, CTPS1	GO:0072528
88	⊕	GO:BP	GO:0009220	pyrimidine ribonucleotide biosynthetic process	0.0179	1.75	7	113	2	28.57	CAD, CTPS1	GO:0009220
118	⊕	GO:BP	GO:0035567	non-canonical Wnt signaling pathway	0.0184	1.74	124	113	5	4.03	CDC42, CLTC, PSMB2, PSMD13, PSMD14	GO:0035567
242	⊕	GO:BP	GO:1901990	regulation of mitotic cell cycle phase transition	0.0184	1.74	188	113	6	3.19	DCTN1, DDB1, DYNC1H1, PSMB2, PSMD13, PSMD14	GO:1901990
102	⊕	GO:BP	GO:0016567	protein ubiquitination	0.0199	1.7	525	113	10	1.9	CBL, CUL4A, DDB1, PRKDC, PSMB2, PSMD13, PSMD14, TRIM4, UBA6, UBE2O	GO:0016567
127	⊕	GO:BP	GO:0051683	establishment of Golgi localization	0.0201	1.7	8	113	2	25	CDC42, YWHAZ	GO:0051683
190	⊕	GO:BP	GO:0006891	intra-Golgi vesicle-mediated transport	0.0199	1.7	32	113	3	9.38	COPA, COPB1, COPB2	GO:0006891
268	⊕	GO:BP	GO:0080090	regulation of primary metabolic process	0.0201	1.7	130	113	5	3.85	FASN, PSMB2, PSMD13, PSMD14, SERPINA3	GO:0080090
272	⊕	GO:BP	GO:0033622	integrin activation	0.0201	1.7	8	113	2	25	FERMT3, FN1	GO:0033622
419	⊕	GO:BP	GO:0070486	leukocyte aggregation	0.0201	1.7	8	113	2	25	S100A8, S100A9	GO:0070486
84	⊕	GO:BP	GO:0051147	regulation of muscle cell differentiation	0.0225	1.65	35	113	3	8.57	BNIP2, CDC42, CTNNA2	GO:0051147
107	⊕	GO:BP	GO:0019941	modification-dependent protein catabolic process	0.0225	1.65	201	113	6	2.99	CBL, DDB1, PSMD13, PSMD14, UBA6, UBR4	GO:0019941
36	⊕	GO:BP	GO:1901607	alpha-amino acid biosynthetic process	0.0239	1.62	9	113	2	22.22	ALDH18A1, CAD	GO:1901607
427	⊕	GO:BP	GO:0018198	peptidyl-cysteine modification	0.0239	1.62	9	113	2	22.22	S100A8, S100A9	GO:0018198
35	⊕	GO:BP	GO:0015031	protein transport	0.0251	1.6	369	113	8	2.17	AFM, CLTC, COPA, COPB2, DNM2, RAB18, VPS29, VPS35	GO:0015031
9	⊕	GO:BP	GO:0045824	negative regulation of innate immune response	0.0267	1.57	38	113	3	7.89	A2M, SAMHD1, YTHDF2	GO:0045824
178	⊕	GO:BP	GO:0006898	receptor-mediated endocytosis	0.027	1.57	143	113	5	3.5	CLTC, DNM2, HPX, ITGB1, PDLIM7	GO:0006898
68	⊕	GO:BP	GO:0006890	retrograde vesicle-mediated transport, Golgi to endoplasmic reticulum	0.0277	1.56	85	113	4	4.71	ARFGAP2, COPA, COPB1, COPB2	GO:0006890
101	⊕	GO:BP	GO:0071345	cellular response to cytokine stimulus	0.0318	1.5	482	113	9	1.87	CBL, FN1, HNRNPU, ITGB1, KHSRP, LBP, SHC1, TXLNA, YWHAZ	GO:0071345
200	⊕	GO:BP	GO:0031146	SCF-dependent proteasomal ubiquitin-dependent protein catabolic process	0.0318	1.5	89	113	4	4.49	CUL4A, PSMB2, PSMD13, PSMD14	GO:0031146
238	⊕	GO:BP	GO:0010389	regulation of G2/M transition of mitotic cell cycle	0.0313	1.5	149	113	5	3.36	DCTN1, DYNC1H1, PSMB2, PSMD13, PSMD14	GO:0010389
243	⊕	GO:BP	GO:0051647	nucleus localization	0.0318	1.5	11	113	2	18.18	DCTN1, DYNC1H1	GO:0051647
155	⊕	GO:BP	GO:0051645	Golgi localization	0.0374	1.43	12	113	2	16.67	CDC42, YWHAZ	GO:0051645
244	⊕	GO:BP	GO:1901987	regulation of cell cycle phase transition	0.0379	1.42	95	113	4	4.21	DDB1, PSMB2, PSMD13, PSMD14	GO:1901987
25	⊕	GO:BP	GO:0031323	regulation of cellular metabolic process	0.0393	1.41	47	113	3	6.38	ACLY, FASN, VPS35	GO:0031323
98	⊕	GO:BP	GO:0007173	epidermal growth factor receptor signaling pathway	0.0393	1.41	47	113	3	6.38	CBL, EFEMP1, SHC1	GO:0007173
113	⊕	GO:BP	GO:0032446	protein modification by small protein conjugation	0.0393	1.41	409	113	8	1.96	CBL, CUL4A, DDB1, NUP205, PRKDC, RANBP2, TRIM4, UBA6	GO:0032446
213	⊕	GO:BP	GO:0043161	proteasome-mediated ubiquitin-dependent protein catabolic process	0.0393	1.41	321	113	7	2.18	CUL4A, DDB1, PCBP2, PSMB2, PSMD13, PSMD14, RAD23B	GO:0043161
248	⊕	GO:BP	GO:0006098	pentose-phosphate shunt	0.0393	1.41	13	113	2	15.38	DERA, PGD	GO:0006098
284	⊕	GO:BP	GO:2000737	negative regulation of stem cell differentiation	0.0393	1.41	13	113	2	15.38	HNRNPU, YTHDF2	GO:2000737
307	⊕	GO:BP	GO:0000724	double-strand break repair via homologous recombination	0.0393	1.41	97	113	4	4.12	MCM6, PSMD14, RAD50, SAMHD1	GO:0000724
33	⊕	GO:BP	GO:0048522	positive regulation of cellular process	0.0428	1.37	625	113	10	1.6	ACLY, CDC42, DYNC1H1, FASN, FN1, GNAI2, LBP, S100A8, S100A9, SHC1	GO:0048522
90	⊕	GO:BP	GO:0010770	positive regulation of cell morphogenesis involved in differentiation	0.0428	1.37	50	113	3	6	CAPRIN1, CDC42, PRKDC	GO:0010770
162	⊕	GO:BP	GO:0034622	cellular protein-containing complex assembly	0.0428	1.37	168	113	5	2.98	CLTC, NUP205, PSMD13, SRP19, TCP1	GO:0034622
172	⊕	GO:BP	GO:0031623	receptor internalization	0.0428	1.37	49	113	3	6.12	CLTC, DNM2, ITGB1	GO:0031623
182	⊕	GO:BP	GO:0006826	iron ion transport	0.0428	1.37	50	113	3	6	CLTC, DNM2, SLC39A14	GO:0006826
232	⊕	GO:BP	GO:0007097	nuclear migration	0.0428	1.37	14	113	2	14.29	DCTN1, DYNC1H1	GO:0007097
290	⊕	GO:BP	GO:0032785	negative regulation of DNA-templated transcription, elongation	0.0428	1.37	14	113	2	14.29	HNRNPU, SUPT5H	GO:0032785
417	⊕	GO:BP	GO:0045047	protein targeting to ER	0.0428	1.37	103	113	4	3.88	RPL27A, SRP19, SRP68, SRPRB	GO:0045047
188	⊕	GO:BP	GO:0006886	intracellular protein transport	0.0432	1.36	336	113	7	2.08	CLTC, COPA, COPB2, IPO7, RAB18, VPS29, VPS35	GO:0006886
218	⊕	GO:BP	GO:0006289	nucleotide-excision repair	0.0432	1.36	105	113	4	3.81	CUL4A, DDB1, HMGN1, RAD23B	GO:0006289
390	⊕	GO:BP	GO:0033238	regulation of cellular amine metabolic process	0.0432	1.36	51	113	3	5.88	PSMB2, PSMD13, PSMD14	GO:0033238
292	⊕	GO:BP	GO:0030038	contractile actin filament bundle assembly	0.0445	1.35	15	113	2	13.33	ITGB1, ZYX	GO:0030038
293	⊕	GO:BP	GO:0043149	stress fiber assembly	0.0445	1.35	15	113	2	13.33	ITGB1, ZYX	GO:0043149
297	⊕	GO:BP	GO:0042742	defense response to bacterium	0.0452	1.34	176	113	5	2.84	LBP, LYZ, S100A8, S100A9, SHC1	GO:0042742
216	⊕	GO:BP	GO:0043687	post-translational protein modification	0.0468	1.33	345	113	7	2.03	CUL4A, DDB1, F5, FN1, PSMB2, PSMD13, PSMD14	GO:0043687
245	⊕	GO:BP	GO:0007346	regulation of mitotic cell cycle	0.0468	1.33	178	113	5	2.81	DDB1, HNRNPU, PSMB2, PSMD13, PSMD14	GO:0007346
246	⊕	GO:BP	GO:0009166	nucleotide catabolic process	0.0468	1.33	16	113	2	12.5	DERA, SAMHD1	GO:0009166
342	⊕	GO:BP	GO:0038095	Fc-epsilon receptor signaling pathway	0.0468	1.33	111	113	4	3.6	PSMB2, PSMD13, PSMD14, SHC1	GO:0038095
382	⊕	GO:BP	GO:0006521	regulation of cellular amino acid metabolic process	0.0468	1.33	54	113	3	5.56	PSMB2, PSMD13, PSMD14	GO:0006521
416	⊕	GO:BP	GO:0061136	regulation of proteasomal protein catabolic process	0.0468	1.33	54	113	3	5.56	PSMD14, RAD23B, UCHL5	GO:0061136
432	⊕	GO:BP	GO:0060339	negative regulation of type I interferon-mediated signaling pathway	0.0468	1.33	16	113	2	12.5	SAMHD1, YTHDF2	GO:0060339
161	⊕	GO:BP	GO:0097435	supramolecular fiber organization	0.0479	1.32	351	113	7	1.99	CDC42, DCTN1, DYNC1H1, ELMO1, EMILIN1, FLII, LYZ	GO:0097435
383	⊕	GO:BP	GO:0038093	Fc receptor signaling pathway	0.0478	1.32	112	113	4	3.57	PSMB2, PSMD13, PSMD14, SHC1	GO:0038093

## Sheet: MF
Flame
Enrichment Results
		Source	Term_ID	Function	P-value	-log10Pvalue	Term Size	Query size	Intersection Size	Enrichment Score %	Positive Hits	Term_ID_noLinks
37	⊕	GO:MF	GO:0003723	RNA binding	2.49e-06	5.6	1406	113	27	1.92	ALDH18A1, CAPRIN1, CLTC, CPSF7, DYNC1H1, FASN, HNRNPU, KHSRP, MYBBP1A, PCBP2, PRKDC, RPL27A, SAMHD1, SF1, SNRNP200, SRP19, SRP68, SUPT5H, TAF15, TCP1, UBAP2, UBAP2L, UBE2O, UCHL5, YTHDF2, YWHAZ, ZYX	GO:0003723
78	⊕	GO:MF	GO:0045296	cadherin binding	0.00832	2.08	322	113	9	2.8	ATIC, CBL, CTNNA2, EEF1D, FASN, ITGB1, LDHA, UBAP2, YWHAZ	GO:0045296
1	⊕	GO:MF	GO:0004866	endopeptidase inhibitor activity	0.0131	1.88	115	113	5	4.35	A2M, SERPINA3, SERPINA4, UBE2O, UCHL5	GO:0004866
288	⊕	GO:MF	GO:0003697	single-stranded DNA binding	0.0131	1.88	97	113	5	5.15	HNRNPU, MCM6, PCBP2, RAD23B, SAMHD1	GO:0003697
421	⊕	GO:MF	GO:0050543	icosatetraenoic acid binding	0.0131	1.88	6	113	2	33.33	S100A8, S100A9	GO:0050543
426	⊕	GO:MF	GO:0050544	arachidonic acid binding	0.0131	1.88	6	113	2	33.33	S100A8, S100A9	GO:0050544
435	⊕	GO:MF	GO:0008312	7S RNA binding	0.0131	1.88	5	113	2	40	SRP19, SRP68	GO:0008312
263	⊕	GO:MF	GO:0098634	cell-matrix adhesion mediator activity	0.0135	1.87	7	113	2	28.57	EMILIN1, ITGB1	GO:0098634
430	⊕	GO:MF	GO:0050542	icosanoid binding	0.0135	1.87	7	113	2	28.57	S100A8, S100A9	GO:0050542
431	⊕	GO:MF	GO:0050786	RAGE receptor binding	0.0206	1.69	9	113	2	22.22	S100A8, S100A9	GO:0050786
428	⊕	GO:MF	GO:0035325	Toll-like receptor binding	0.0285	1.55	11	113	2	18.18	S100A8, S100A9	GO:0035325
3	⊕	GO:MF	GO:0061135	endopeptidase regulator activity	0.0307	1.51	46	113	3	6.52	A2M, PSMD14, UCHL5	GO:0061135
43	⊕	GO:MF	GO:0019901	protein kinase binding	0.0307	1.51	506	113	9	1.78	AP1B1, CDC42, CLTC, DCTN1, ITGB1, PKN1, PRKAR1A, SHC1, YWHAZ	GO:0019901
73	⊕	GO:MF	GO:0030695	GTPase regulator activity	0.0307	1.51	233	113	6	2.58	ARFGAP2, BNIP2, IPO7, PREX1, RANBP2, SIPA1	GO:0030695
71	⊕	GO:MF	GO:0005096	GTPase activator activity	0.0365	1.44	336	113	7	2.08	ARFGAP2, BNIP2, EEF1D, ELMO1, PREX1, RANBP2, SIPA1	GO:0005096
226	⊕	GO:MF	GO:0004129	cytochrome-c oxidase activity	0.0365	1.44	15	113	2	13.33	CYB5A, NDUFA4	GO:0004129
273	⊕	GO:MF	GO:0003779	actin binding	0.0365	1.44	177	113	5	2.82	FLII, HNRNPU, ITGB1, PDLIM7, SPTB	GO:0003779
289	⊕	GO:MF	GO:0003729	mRNA binding	0.0395	1.4	263	113	6	2.28	HNRNPU, KHSRP, PCBP2, SF1, SUPT5H, YTHDF2	GO:0003729
8	⊕	GO:MF	GO:0004867	serine-type endopeptidase inhibitor activity	0.0442	1.35	60	113	3	5	A2M, SERPINA3, SERPINA4	GO:0004867
11	⊕	GO:MF	GO:0002020	protease binding	0.0442	1.35	118	113	4	3.39	A2M, CLTC, FN1, ITGB1	GO:0002020
108	⊕	GO:MF	GO:0017124	SH3 domain binding	0.0462	1.34	62	113	3	4.84	CBL, DNM2, ELMO1	GO:0017124

## Sheet: KEGG pathways
Flame
Enrichment Results
		Source	Term_ID	Function	P-value	-log10Pvalue	Term Size	Query size	Intersection Size	Enrichment Score %	Positive Hits	Term_ID_noLinks
91	⊕	KEGG	map05100	Bacterial invasion of epithelial cells	7.38e-08	7.13	78	113	9	11.54	CBL, CDC42, CLTC, CTNNA2, DNM2, ELMO1, FN1, ITGB1, SHC1	map05100
133	⊕	KEGG	map04670	Leukocyte transendothelial migration	0.0037	2.43	118	113	6	5.08	CDC42, CTNNA2, GNAI2, ITGB1, PECAM1, SIPA1	map04670
434	⊕	KEGG	map03060	Protein export	0.0126	1.9	23	113	3	13.04	SRP19, SRP68, SRPRB	map03060
59	⊕	KEGG	map04144	Endocytosis	0.0224	1.65	259	113	7	2.7	ARFGAP2, CBL, CDC42, CLTC, DNM2, VPS29, VPS35	map04144
110	⊕	KEGG	map04120	Ubiquitin mediated proteolysis	0.0287	1.54	137	113	5	3.65	CBL, CUL4A, DDB1, UBA6, UBE2O	map04120
129	⊕	KEGG	map05132	Salmonella infection	0.0316	1.5	86	113	4	4.65	CDC42, DYNC1H1, LBP, PKN1	map05132
214	⊕	KEGG	map03420	Nucleotide excision repair	0.0349	1.46	47	113	3	6.38	CUL4A, DDB1, RAD23B	map03420
339	⊕	KEGG	map03450	Non-homologous end-joining	0.0349	1.46	13	113	2	15.38	PRKDC, RAD50	map03450
367	⊕	KEGG	map03050	Proteasome	0.0349	1.46	44	113	3	6.82	PSMB2, PSMD13, PSMD14	map03050
117	⊕	KEGG	map05130	Pathogenic Escherichia coli infection	0.0491	1.31	55	113	3	5.45	CDC42, ITGB1, YWHAZ	map05130

## Sheet: Reactome pathways
Flame
Enrichment Results
		Source	Term_ID	Function	P-value	-log10Pvalue	Term Size	Query size	Intersection Size	Enrichment Score %	Positive Hits	Term_ID_noLinks
16	⊕	REAC	R-HSA-168256	Immune System	4.5e-13	12.35	1943	113	43	2.21	ABCE1, ACLY, AP1B1, CBL, CDC42, CLTC, COPB1, DCTN1, DERA, DNAJC5, DNM2, DYNC1H1, ELMO1, FN1, GCA, ITGB1, LBP, LYZ, NUP205, PCBP2, PECAM1, PKN1, PRKDC, PSMB2, PSMD13, PSMD14, RAB18, RANBP2, S100A8, S100A9, SAMHD1, SEC24C, SERPINA3, SHC1, SIPA1, STOM, TCP1, TRIM4, TXLNA, UBA6, UBE2O, UBR4, YWHAZ	R-HSA-168256
17	⊕	REAC	R-HSA-168249	Innate Immune System	3.34e-08	7.48	1035	113	26	2.51	ACLY, CDC42, COPB1, DERA, DNAJC5, DNM2, DYNC1H1, ELMO1, GCA, LBP, LYZ, PCBP2, PECAM1, PKN1, PRKDC, PSMB2, PSMD13, PSMD14, RAB18, S100A8, S100A9, SERPINA3, SHC1, STOM, TRIM4, UBR4	R-HSA-168249
58	⊕	REAC	R-HSA-392499	Metabolism Of Proteins	5.41e-07	6.27	1890	113	33	1.75	ARFGAP2, COPA, COPB1, COPB2, CUL4A, DCTN1, DDB1, DYNC1H1, EEF1D, F5, FN1, GFPT1, GMPPA, LYZ, MRPL46, NUP205, PRKDC, PSMB2, PSMD13, PSMD14, RAB18, RAD23B, RANBP2, RPL27A, SEC24C, SPTB, SRP19, SRP68, SRPRB, TCP1, TRIM4, UBA6, UCHL5	R-HSA-392499
42	⊕	REAC	R-HSA-1280218	Adaptive Immune System	8.54e-07	6.07	733	113	20	2.73	AP1B1, CDC42, CLTC, DCTN1, DNM2, DYNC1H1, ITGB1, PKN1, PSMB2, PSMD13, PSMD14, S100A8, S100A9, SEC24C, SIPA1, TRIM4, UBA6, UBE2O, UBR4, YWHAZ	R-HSA-1280218
19	⊕	REAC	R-HSA-6798695	Neutrophil Degranulation	1.24e-06	5.91	468	113	16	3.42	ACLY, COPB1, DERA, DNAJC5, DYNC1H1, GCA, LYZ, PECAM1, PSMD13, PSMD14, RAB18, S100A8, S100A9, SERPINA3, STOM, UBR4	R-HSA-6798695
77	⊕	REAC	R-HSA-9725370	Signaling By ALK Fusions And Activated Point Mutants	2.96e-06	5.53	55	113	7	12.73	ATIC, CLTC, DCTN1, FN1, PRKAR1A, RANBP2, SHC1	R-HSA-9725370
63	⊕	REAC	R-HSA-446203	Asparagine N-linked Glycosylation	6.12e-06	5.21	282	113	12	4.26	ARFGAP2, COPA, COPB1, COPB2, DCTN1, DYNC1H1, F5, GFPT1, GMPPA, RAD23B, SEC24C, SPTB	R-HSA-446203
74	⊕	REAC	R-HSA-199977	ER To Golgi Anterograde Transport	6.12e-06	5.21	133	113	9	6.77	ARFGAP2, COPA, COPB1, COPB2, DCTN1, DYNC1H1, F5, SEC24C, SPTB	R-HSA-199977
60	⊕	REAC	R-HSA-597592	Post-translational Protein Modification	1.33e-05	4.88	1383	113	25	1.81	ARFGAP2, COPA, COPB1, COPB2, CUL4A, DCTN1, DDB1, DYNC1H1, F5, FN1, GFPT1, GMPPA, NUP205, PRKDC, PSMB2, PSMD13, PSMD14, RAB18, RAD23B, RANBP2, SEC24C, SPTB, TRIM4, UBA6, UCHL5	R-HSA-597592
154	⊕	REAC	R-HSA-76002	Platelet Activation, Signaling And Aggregation	1.49e-05	4.83	254	113	11	4.33	CDC42, F5, FERMT3, FN1, GNAI2, MMRN1, PECAM1, SERPINA3, SERPINA4, SHC1, YWHAZ	R-HSA-76002
41	⊕	REAC	R-HSA-1643685	Disease	1.78e-05	4.75	1736	113	28	1.61	AP1B1, ATIC, CBL, CDC42, CLTC, DCTN1, DYNC1H1, ELMO1, FN1, GFPT1, GNAI2, ITGB1, NUP205, PRKAR1A, PSMB2, PSMD13, PSMD14, RAD50, RANBP2, RPL27A, S100A8, S100A9, SEC24C, SHC1, SUPT5H, TAF15, TRIM4, YWHAZ	R-HSA-1643685
13	⊕	REAC	R-HSA-1280215	Cytokine Signaling In Immune System	2e-05	4.7	702	113	17	2.42	ABCE1, CBL, CDC42, FN1, ITGB1, LBP, NUP205, PSMB2, PSMD13, PSMD14, RANBP2, S100A9, SAMHD1, SHC1, TCP1, TXLNA, YWHAZ	R-HSA-1280215
53	⊕	REAC	R-HSA-5663205	Infectious Disease	2e-05	4.7	961	113	20	2.08	AP1B1, CBL, CDC42, CLTC, DYNC1H1, ELMO1, GNAI2, ITGB1, NUP205, PRKAR1A, PSMB2, PSMD13, PSMD14, RANBP2, RPL27A, SEC24C, SUPT5H, TAF15, TRIM4, YWHAZ	R-HSA-5663205
61	⊕	REAC	R-HSA-948021	Transport To Golgi And Subsequent Modification	2e-05	4.7	164	113	9	5.49	ARFGAP2, COPA, COPB1, COPB2, DCTN1, DYNC1H1, F5, SEC24C, SPTB	R-HSA-948021
70	⊕	REAC	R-HSA-6807878	COPI-mediated Anterograde Transport	2e-05	4.7	80	113	7	8.75	ARFGAP2, COPA, COPB1, COPB2, DCTN1, DYNC1H1, SPTB	R-HSA-6807878
48	⊕	REAC	R-HSA-5653656	Vesicle-mediated Transport	2.63e-05	4.58	637	113	16	2.51	AP1B1, ARFGAP2, CBL, CLTC, COPA, COPB1, COPB2, DCTN1, DNM2, DYNC1H1, F5, HPX, RAB18, SEC24C, SPTB, YWHAZ	R-HSA-5653656
143	⊕	REAC	R-HSA-109582	Hemostasis	3.68e-05	4.43	576	113	15	2.6	CDC42, F5, FERMT3, FN1, GNAI2, HBD, ITGB1, MMRN1, PECAM1, PRKAR1A, S100A9, SERPINA3, SERPINA4, SHC1, YWHAZ	R-HSA-109582
40	⊕	REAC	R-HSA-199991	Membrane Trafficking	5.65e-05	4.25	599	113	15	2.5	AP1B1, ARFGAP2, CBL, CLTC, COPA, COPB1, COPB2, DCTN1, DNM2, DYNC1H1, F5, RAB18, SEC24C, SPTB, YWHAZ	R-HSA-199991
100	⊕	REAC	R-HSA-449147	Signaling By Interleukins	6.45e-05	4.19	453	113	13	2.87	CBL, CDC42, FN1, ITGB1, LBP, PSMB2, PSMD13, PSMD14, S100A9, SHC1, TCP1, TXLNA, YWHAZ	R-HSA-449147
67	⊕	REAC	R-HSA-8856688	Golgi-to-ER Retrograde Transport	0.000118	3.93	112	113	7	6.25	ARFGAP2, COPA, COPB1, COPB2, DCTN1, DYNC1H1, RAB18	R-HSA-8856688
75	⊕	REAC	R-HSA-194315	Signaling By Rho GTPases	0.000118	3.93	644	113	15	2.33	ARFGAP2, CDC42, CLTC, CPSF7, DYNC1H1, ITGB1, NUF2, PKN1, PREX1, RANBP2, S100A8, S100A9, STOM, TOR1AIP1, YWHAZ	R-HSA-194315
69	⊕	REAC	R-HSA-9716542	Signaling By Rho GTPases, Miro GTPases And RHOBTB3	0.000151	3.82	660	113	15	2.27	ARFGAP2, CDC42, CLTC, CPSF7, DYNC1H1, ITGB1, NUF2, PKN1, PREX1, RANBP2, S100A8, S100A9, STOM, TOR1AIP1, YWHAZ	R-HSA-9716542
197	⊕	REAC	R-HSA-8953854	Metabolism Of RNA	0.000161	3.79	666	113	15	2.25	CPSF7, DNAJC5, HNRNPU, KHSRP, NUP205, PCBP2, PSMB2, PSMD13, PSMD14, RANBP2, RPL27A, SF1, SNRNP200, SUPT5H, YWHAZ	R-HSA-8953854
52	⊕	REAC	R-HSA-162906	HIV Infection	0.000184	3.74	229	113	9	3.93	AP1B1, ELMO1, NUP205, PSMB2, PSMD13, PSMD14, RANBP2, SUPT5H, TAF15	R-HSA-162906
265	⊕	REAC	R-HSA-114608	Platelet Degranulation	0.000202	3.7	125	113	7	5.6	F5, FERMT3, FN1, MMRN1, PECAM1, SERPINA3, SERPINA4	R-HSA-114608
45	⊕	REAC	R-HSA-162909	Host Interactions Of HIV Factors	0.000242	3.62	130	113	7	5.38	AP1B1, ELMO1, NUP205, PSMB2, PSMD13, PSMD14, RANBP2	R-HSA-162909
266	⊕	REAC	R-HSA-76005	Response To Elevated Platelet Cytosolic Ca2+	0.000242	3.62	130	113	7	5.38	F5, FERMT3, FN1, MMRN1, PECAM1, SERPINA3, SERPINA4	R-HSA-76005
115	⊕	REAC	R-HSA-195258	RHO GTPase Effectors	0.00057	3.24	269	113	9	3.35	CDC42, DYNC1H1, ITGB1, NUF2, PKN1, RANBP2, S100A8, S100A9, YWHAZ	R-HSA-195258
259	⊕	REAC	R-HSA-69620	Cell Cycle Checkpoints	0.000583	3.23	271	113	9	3.32	DYNC1H1, MCM6, NUF2, PSMB2, PSMD13, PSMD14, RAD50, RANBP2, YWHAZ	R-HSA-69620
56	⊕	REAC	R-HSA-2132295	MHC Class II Antigen Presentation	0.000659	3.18	104	113	6	5.77	AP1B1, CLTC, DCTN1, DNM2, DYNC1H1, SEC24C	R-HSA-2132295
79	⊕	REAC	R-HSA-5663202	Diseases Of Signal Transduction By Growth Factor Receptors And Second Messengers	0.000662	3.18	424	113	11	2.59	ATIC, CBL, CLTC, DCTN1, FN1, PRKAR1A, PSMB2, PSMD13, PSMD14, RANBP2, SHC1	R-HSA-5663202
72	⊕	REAC	R-HSA-162582	Signal Transduction	0.000685	3.16	2465	113	30	1.22	ARFGAP2, CBL, CDC42, CLTC, CPSF7, DNM2, DYNC1H1, ELMO1, FASN, FN1, GNAI2, ITGB1, NUF2, PKN1, PREX1, PRKAR1A, PSMB2, PSMD13, PSMD14, RANBP2, S100A8, S100A9, SHC1, SPTB, STOM, TOR1AIP1, UCHL5, VPS29, VPS35, YWHAZ	R-HSA-162582
137	⊕	REAC	R-HSA-422475	Axon Guidance	0.000795	3.1	519	113	12	2.31	CDC42, CLTC, DNM2, ITGB1, PDLIM7, PKN1, PSMB2, PSMD13, PSMD14, RPL27A, SHC1, SPTB	R-HSA-422475
167	⊕	REAC	R-HSA-9700645	ALK Mutants Bind TKIs	0.000795	3.1	12	113	3	25	CLTC, FN1, PRKAR1A	R-HSA-9700645
370	⊕	REAC	R-HSA-983169	Class I MHC Mediated Antigen Processing And Presentation	0.00117	2.93	378	113	10	2.65	PSMB2, PSMD13, PSMD14, S100A8, S100A9, SEC24C, TRIM4, UBA6, UBE2O, UBR4	R-HSA-983169
148	⊕	REAC	R-HSA-9675108	Nervous System Development	0.0012	2.92	545	113	12	2.2	CDC42, CLTC, DNM2, ITGB1, PDLIM7, PKN1, PSMB2, PSMD13, PSMD14, RPL27A, SHC1, SPTB	R-HSA-9675108
76	⊕	REAC	R-HSA-6811442	Intra-Golgi And Retrograde Golgi-to-ER Traffic	0.00148	2.83	181	113	7	3.87	ARFGAP2, COPA, COPB1, COPB2, DCTN1, DYNC1H1, RAB18	R-HSA-6811442
281	⊕	REAC	R-HSA-9634597	GPER1 Signaling	0.0019	2.72	43	113	4	9.3	GNAI2, ITGB1, PRKAR1A, SHC1	R-HSA-9634597
227	⊕	REAC	R-HSA-381038	XBP1(S) Activates Chaperone Genes	0.00242	2.62	46	113	4	8.7	DCTN1, GFPT1, SHC1, SRPRB	R-HSA-381038
298	⊕	REAC	R-HSA-5686938	Regulation Of TLR By Endogenous Ligand	0.00242	2.62	18	113	3	16.67	LBP, S100A8, S100A9	R-HSA-5686938
158	⊕	REAC	R-HSA-5687128	MAPK6/MAPK4 Signaling	0.00252	2.6	90	113	5	5.56	CDC42, PKN1, PSMB2, PSMD13, PSMD14	R-HSA-5687128
235	⊕	REAC	R-HSA-381070	IRE1alpha Activates Chaperones	0.00252	2.6	48	113	4	8.33	DCTN1, GFPT1, SHC1, SRPRB	R-HSA-381070
240	⊕	REAC	R-HSA-381119	Unfolded Protein Response (UPR)	0.0025	2.6	89	113	5	5.62	DCTN1, GFPT1, KHSRP, SHC1, SRPRB	R-HSA-381119
295	⊕	REAC	R-HSA-450531	Regulation Of mRNA Stability By Proteins That Bind AU-rich Elements	0.00249	2.6	88	113	5	5.68	KHSRP, PSMB2, PSMD13, PSMD14, YWHAZ	R-HSA-450531
373	⊕	REAC	R-HSA-1236974	ER-Phagosome Pathway	0.0025	2.6	89	113	5	5.62	PSMB2, PSMD13, PSMD14, S100A8, S100A9	R-HSA-1236974
306	⊕	REAC	R-HSA-69481	G2/M Checkpoints	0.00305	2.52	148	113	6	4.05	MCM6, PSMB2, PSMD13, PSMD14, RAD50, YWHAZ	R-HSA-69481
233	⊕	REAC	R-HSA-2262752	Cellular Responses To Stress	0.00337	2.47	722	113	13	1.8	DCTN1, DYNC1H1, GFPT1, KHSRP, NUP205, PSMB2, PSMD13, PSMD14, RAD50, RANBP2, RPL27A, SHC1, SRPRB	R-HSA-2262752
343	⊕	REAC	R-HSA-9604323	Negative Regulation Of NOTCH4 Signaling	0.00342	2.47	53	113	4	7.55	PSMB2, PSMD13, PSMD14, YWHAZ	R-HSA-9604323
144	⊕	REAC	R-HSA-9013409	RHOJ GTPase Cycle	0.00355	2.45	54	113	4	7.41	CDC42, PKN1, PREX1, STOM	R-HSA-9013409
165	⊕	REAC	R-HSA-373760	L1CAM Interactions	0.00355	2.45	99	113	5	5.05	CLTC, DNM2, ITGB1, PKN1, SPTB	R-HSA-373760
234	⊕	REAC	R-HSA-8953897	Cellular Responses To Stimuli	0.00374	2.43	736	113	13	1.77	DCTN1, DYNC1H1, GFPT1, KHSRP, NUP205, PSMB2, PSMD13, PSMD14, RAD50, RANBP2, RPL27A, SHC1, SRPRB	R-HSA-8953897
401	⊕	REAC	R-HSA-1236975	Antigen processing-Cross Presentation	0.00429	2.37	104	113	5	4.81	PSMB2, PSMD13, PSMD14, S100A8, S100A9	R-HSA-1236975
138	⊕	REAC	R-HSA-9013406	RHOQ GTPase Cycle	0.00468	2.33	59	113	4	6.78	CDC42, PKN1, PREX1, STOM	R-HSA-9013406
252	⊕	REAC	R-HSA-68882	Mitotic Anaphase	0.00468	2.33	232	113	7	3.02	DYNC1H1, NUF2, NUP205, PSMB2, PSMD13, PSMD14, RANBP2	R-HSA-68882
256	⊕	REAC	R-HSA-2555396	Mitotic Metaphase And Anaphase	0.00471	2.33	233	113	7	3	DYNC1H1, NUF2, NUP205, PSMB2, PSMD13, PSMD14, RANBP2	R-HSA-2555396
255	⊕	REAC	R-HSA-2467813	Separation Of Sister Chromatids	0.00528	2.28	170	113	6	3.53	DYNC1H1, NUF2, PSMB2, PSMD13, PSMD14, RANBP2	R-HSA-2467813
135	⊕	REAC	R-HSA-5683057	MAPK Family Signaling Cascades	0.0056	2.25	318	113	8	2.52	CDC42, FN1, PKN1, PSMB2, PSMD13, PSMD14, SHC1, SPTB	R-HSA-5683057
198	⊕	REAC	R-HSA-72203	Processing Of Capped Intron-Containing Pre-mRNA	0.0056	2.25	242	113	7	2.89	CPSF7, HNRNPU, NUP205, PCBP2, RANBP2, SF1, SNRNP200	R-HSA-72203
276	⊕	REAC	R-HSA-1566977	Fibronectin Matrix Formation	0.0056	2.25	6	113	2	33.33	FN1, ITGB1	R-HSA-1566977
422	⊕	REAC	R-HSA-6799990	Metal Sequestration By Antimicrobial Proteins	0.0056	2.25	6	113	2	33.33	S100A8, S100A9	R-HSA-6799990
82	⊕	REAC	R-HSA-525793	Myogenesis	0.00668	2.18	29	113	3	10.34	BNIP2, CDC42, CTNNA2	R-HSA-525793
122	⊕	REAC	R-HSA-5663220	RHO GTPases Activate Formins	0.00668	2.18	119	113	5	4.2	CDC42, DYNC1H1, ITGB1, NUF2, RANBP2	R-HSA-5663220
23	⊕	REAC	R-HSA-163765	ChREBP Activates Metabolic Gene Expression	0.00732	2.14	7	113	2	28.57	ACLY, FASN	R-HSA-163765
310	⊕	REAC	R-HSA-68949	Orc1 Removal From Chromatin	0.00717	2.14	69	113	4	5.8	MCM6, PSMB2, PSMD13, PSMD14	R-HSA-68949
334	⊕	REAC	R-HSA-2454202	Fc Epsilon Receptor (FCERI) Signaling	0.0095	2.02	130	113	5	3.85	PKN1, PSMB2, PSMD13, PSMD14, SHC1	R-HSA-2454202
54	⊕	REAC	R-HSA-432720	Lysosome Vesicle Biogenesis	0.00977	2.01	34	113	3	8.82	AP1B1, CLTC, DNM2	R-HSA-432720
62	⊕	REAC	R-HSA-9012999	RHO GTPase Cycle	0.00976	2.01	441	113	9	2.04	ARFGAP2, CDC42, CLTC, CPSF7, ITGB1, PKN1, PREX1, STOM, TOR1AIP1	R-HSA-9012999
239	⊕	REAC	R-HSA-6811436	COPI-independent Golgi-to-ER Retrograde Traffic	0.00977	2.01	34	113	3	8.82	DCTN1, DYNC1H1, RAB18	R-HSA-6811436
64	⊕	REAC	R-HSA-6811434	COPI-dependent Golgi-to-ER Retrograde Traffic	0.0102	1.99	78	113	4	5.13	ARFGAP2, COPA, COPB1, COPB2	R-HSA-6811434
83	⊕	REAC	R-HSA-1266738	Developmental Biology	0.0103	1.99	1073	113	15	1.4	BNIP2, CDC42, CLTC, CTNNA2, DNM2, ITGB1, KRT16, PDLIM7, PKN1, PSMB2, PSMD13, PSMD14, RPL27A, SHC1, SPTB	R-HSA-1266738
132	⊕	REAC	R-HSA-8950505	Gene And Protein Expression By JAK-STAT Signaling After Interleukin-12 Stimulation	0.0102	1.99	35	113	3	8.57	CDC42, S100A9, TCP1	R-HSA-8950505
279	⊕	REAC	R-HSA-202733	Cell Surface Interactions At Vascular Wall	0.0102	1.99	134	113	5	3.73	FN1, ITGB1, PECAM1, S100A9, SHC1	R-HSA-202733
166	⊕	REAC	R-HSA-196025	Formation Of Annular Gap Junctions	0.0109	1.96	9	113	2	22.22	CLTC, DNM2	R-HSA-196025
123	⊕	REAC	R-HSA-376176	Signaling By ROBO Receptors	0.0111	1.95	209	113	6	2.87	CDC42, PKN1, PSMB2, PSMD13, PSMD14, RPL27A	R-HSA-376176
131	⊕	REAC	R-HSA-9013424	RHOV GTPase Cycle	0.0111	1.95	37	113	3	8.11	CDC42, CLTC, PKN1	R-HSA-9013424
203	⊕	REAC	R-HSA-5696394	DNA Damage Recognition In GG-NER	0.0111	1.95	37	113	3	8.11	CUL4A, DDB1, RAD23B	R-HSA-5696394
236	⊕	REAC	R-HSA-1640170	Cell Cycle	0.0111	1.95	654	113	11	1.68	DCTN1, DYNC1H1, MCM6, NUF2, NUP205, PSMB2, PSMD13, PSMD14, RAD50, RANBP2, YWHAZ	R-HSA-1640170
381	⊕	REAC	R-HSA-9013694	Signaling By NOTCH4	0.0111	1.95	81	113	4	4.94	PSMB2, PSMD13, PSMD14, YWHAZ	R-HSA-9013694
139	⊕	REAC	R-HSA-9013420	RHOU GTPase Cycle	0.0124	1.91	39	113	3	7.69	CDC42, CLTC, PKN1	R-HSA-9013420
180	⊕	REAC	R-HSA-190873	Gap Junction Degradation	0.0124	1.91	10	113	2	20	CLTC, DNM2	R-HSA-190873
170	⊕	REAC	R-HSA-195721	Signaling By WNT	0.0125	1.9	294	113	7	2.38	CLTC, PSMB2, PSMD13, PSMD14, VPS29, VPS35, YWHAZ	R-HSA-195721
230	⊕	REAC	R-HSA-68886	M Phase	0.0125	1.9	380	113	8	2.11	DCTN1, DYNC1H1, NUF2, NUP205, PSMB2, PSMD13, PSMD14, RANBP2	R-HSA-68886
134	⊕	REAC	R-HSA-9013404	RAC2 GTPase Cycle	0.013	1.89	87	113	4	4.6	CDC42, ITGB1, PKN1, PREX1	R-HSA-9013404
66	⊕	REAC	R-HSA-9013148	CDC42 GTPase Cycle	0.0133	1.87	149	113	5	3.36	ARFGAP2, CDC42, PKN1, PREX1, STOM	R-HSA-9013148
187	⊕	REAC	R-HSA-4086400	PCP/CE Pathway	0.0133	1.87	88	113	4	4.55	CLTC, PSMB2, PSMD13, PSMD14	R-HSA-4086400
202	⊕	REAC	R-HSA-5696395	Formation Of Incision Complex In GG-NER	0.0142	1.85	42	113	3	7.14	CUL4A, DDB1, RAD23B	R-HSA-5696395
302	⊕	REAC	R-HSA-69052	Switching Of Origins To A Post-Replicative State	0.0142	1.85	90	113	4	4.44	MCM6, PSMB2, PSMD13, PSMD14	R-HSA-69052
348	⊕	REAC	R-HSA-983168	Antigen Processing: Ubiquitination And Proteasome Degradation	0.0148	1.83	307	113	7	2.28	PSMB2, PSMD13, PSMD14, TRIM4, UBA6, UBE2O, UBR4	R-HSA-983168
94	⊕	REAC	R-HSA-512988	Interleukin-3, Interleukin-5 And GM-CSF Signaling	0.0153	1.81	44	113	3	6.82	CBL, SHC1, YWHAZ	R-HSA-512988
103	⊕	REAC	R-HSA-2173789	TGF-beta Receptor Signaling Activates SMADs	0.0153	1.81	44	113	3	6.82	CBL, ITGB1, UCHL5	R-HSA-2173789
120	⊕	REAC	R-HSA-389359	CD28 Dependent Vav1 Pathway	0.0155	1.81	12	113	2	16.67	CDC42, PKN1	R-HSA-389359
130	⊕	REAC	R-HSA-9020591	Interleukin-12 Signaling	0.0153	1.81	44	113	3	6.82	CDC42, S100A9, TCP1	R-HSA-9020591
147	⊕	REAC	R-HSA-9013423	RAC3 GTPase Cycle	0.0153	1.81	93	113	4	4.3	CDC42, ITGB1, PKN1, PREX1	R-HSA-9013423
368	⊕	REAC	R-HSA-5689603	UCH Proteinases	0.0158	1.8	95	113	4	4.21	PSMB2, PSMD13, PSMD14, UCHL5	R-HSA-5689603
253	⊕	REAC	R-HSA-9609690	HCMV Early Events	0.0163	1.79	96	113	4	4.17	DYNC1H1, ITGB1, NUP205, RANBP2	R-HSA-9609690
336	⊕	REAC	R-HSA-5610787	Hedgehog Off State	0.0174	1.76	98	113	4	4.08	PRKAR1A, PSMB2, PSMD13, PSMD14	R-HSA-5610787
389	⊕	REAC	R-HSA-1236978	Cross-presentation Of Soluble Exogenous Antigens (Endosomes)	0.0187	1.73	48	113	3	6.25	PSMB2, PSMD13, PSMD14	R-HSA-1236978
104	⊕	REAC	R-HSA-5637810	Constitutive Signaling By EGFRvIII	0.0196	1.71	14	113	2	14.29	CBL, SHC1	R-HSA-5637810
112	⊕	REAC	R-HSA-177929	Signaling By EGFR	0.0194	1.71	49	113	3	6.12	CBL, CDC42, SHC1	R-HSA-177929
183	⊕	REAC	R-HSA-177504	Retrograde Neurotrophin Signaling	0.0196	1.71	14	113	2	14.29	CLTC, DNM2	R-HSA-177504
346	⊕	REAC	R-HSA-211733	Regulation Of Activated PAK-2p34 By Proteasome Mediated Degradation	0.0194	1.71	49	113	3	6.12	PSMB2, PSMD13, PSMD14	R-HSA-211733
31	⊕	REAC	R-HSA-163685	Integration Of Energy Metabolism	0.0198	1.7	105	113	4	3.81	ACLY, FASN, GNAI2, PRKAR1A	R-HSA-163685
241	⊕	REAC	R-HSA-69278	Cell Cycle, Mitotic	0.0198	1.7	523	113	9	1.72	DCTN1, DYNC1H1, MCM6, NUF2, NUP205, PSMB2, PSMD13, PSMD14, RANBP2	R-HSA-69278
356	⊕	REAC	R-HSA-180534	Vpu Mediated Degradation Of CD4	0.0198	1.7	51	113	3	5.88	PSMB2, PSMD13, PSMD14	R-HSA-180534
363	⊕	REAC	R-HSA-75815	Ubiquitin-dependent Degradation Of Cyclin D	0.0198	1.7	51	113	3	5.88	PSMB2, PSMD13, PSMD14	R-HSA-75815
366	⊕	REAC	R-HSA-9762114	GSK3B And BTRC:CUL1-mediated-degradation Of NFE2L2	0.0198	1.7	51	113	3	5.88	PSMB2, PSMD13, PSMD14	R-HSA-9762114
397	⊕	REAC	R-HSA-350562	Regulation Of Ornithine Decarboxylase (ODC)	0.0198	1.7	50	113	3	6	PSMB2, PSMD13, PSMD14	R-HSA-350562
410	⊕	REAC	R-HSA-69601	Ubiquitin Mediated Degradation Of Phosphorylated Cdc25A	0.0198	1.7	51	113	3	5.88	PSMB2, PSMD13, PSMD14	R-HSA-69601
411	⊕	REAC	R-HSA-349425	Autodegradation Of E3 Ubiquitin Ligase COP1	0.0198	1.7	51	113	3	5.88	PSMB2, PSMD13, PSMD14	R-HSA-349425
126	⊕	REAC	R-HSA-447115	Interleukin-12 Family Signaling	0.0206	1.69	54	113	3	5.56	CDC42, S100A9, TCP1	R-HSA-447115
204	⊕	REAC	R-HSA-6781823	Formation Of TC-NER Pre-Incision Complex	0.0205	1.69	52	113	3	5.77	CUL4A, DDB1, HMGN1	R-HSA-6781823
224	⊕	REAC	R-HSA-5696398	Nucleotide Excision Repair	0.0206	1.69	108	113	4	3.7	CUL4A, DDB1, HMGN1, RAD23B	R-HSA-5696398
269	⊕	REAC	R-HSA-109581	Apoptosis	0.0206	1.69	178	113	5	2.81	FASN, PSMB2, PSMD13, PSMD14, YWHAZ	R-HSA-109581
309	⊕	REAC	R-HSA-68867	Assembly Of Pre-Replicative Complex	0.0206	1.69	110	113	4	3.64	MCM6, PSMB2, PSMD13, PSMD14	R-HSA-68867
314	⊕	REAC	R-HSA-5619115	Disorders Of Transmembrane Transporters	0.0206	1.69	176	113	5	2.84	NUP205, PSMB2, PSMD13, PSMD14, RANBP2	R-HSA-5619115
341	⊕	REAC	R-HSA-4641257	Degradation Of AXIN	0.0206	1.69	54	113	3	5.56	PSMB2, PSMD13, PSMD14	R-HSA-4641257
359	⊕	REAC	R-HSA-174113	SCF-beta-TrCP Mediated Degradation Of Emi1	0.0206	1.69	54	113	3	5.56	PSMB2, PSMD13, PSMD14	R-HSA-174113
360	⊕	REAC	R-HSA-8854050	FBXL7 Down-Regulates AURKA During Mitotic Entry And In Early Mitosis	0.0206	1.69	54	113	3	5.56	PSMB2, PSMD13, PSMD14	R-HSA-8854050
372	⊕	REAC	R-HSA-450408	AUF1 (hnRNP D0) Binds And Destabilizes mRNA	0.0206	1.69	54	113	3	5.56	PSMB2, PSMD13, PSMD14	R-HSA-450408
374	⊕	REAC	R-HSA-8941858	Regulation Of RUNX3 Expression And Activity	0.0206	1.69	54	113	3	5.56	PSMB2, PSMD13, PSMD14	R-HSA-8941858
396	⊕	REAC	R-HSA-180585	Vif-mediated Degradation Of APOBEC3G	0.0206	1.69	53	113	3	5.66	PSMB2, PSMD13, PSMD14	R-HSA-180585
406	⊕	REAC	R-HSA-169911	Regulation Of Apoptosis	0.0205	1.69	52	113	3	5.77	PSMB2, PSMD13, PSMD14	R-HSA-169911
418	⊕	REAC	R-HSA-1799339	SRP-dependent Cotranslational Protein Targeting To Membrane	0.0206	1.69	108	113	4	3.7	RPL27A, SRP19, SRP68, SRPRB	R-HSA-1799339
50	⊕	REAC	R-HSA-432722	Golgi Associated Vesicle Biogenesis	0.0209	1.68	55	113	3	5.45	AP1B1, CLTC, DNM2	R-HSA-432722
196	⊕	REAC	R-HSA-72163	mRNA Splicing - Major Pathway	0.0209	1.68	181	113	5	2.76	CPSF7, HNRNPU, PCBP2, SF1, SNRNP200	R-HSA-72163
237	⊕	REAC	R-HSA-69275	G2/M Transition	0.0209	1.68	182	113	5	2.75	DCTN1, DYNC1H1, PSMB2, PSMD13, PSMD14	R-HSA-69275
384	⊕	REAC	R-HSA-5362768	Hh Mutants Are Degraded By ERAD	0.0209	1.68	55	113	3	5.45	PSMB2, PSMD13, PSMD14	R-HSA-5362768
409	⊕	REAC	R-HSA-4641258	Degradation Of DVL	0.0209	1.68	55	113	3	5.45	PSMB2, PSMD13, PSMD14	R-HSA-4641258
433	⊕	REAC	R-HSA-392517	Rap1 Signaling	0.0209	1.68	16	113	2	12.5	SIPA1, YWHAZ	R-HSA-392517
229	⊕	REAC	R-HSA-453274	Mitotic G2-G2/M Phases	0.0216	1.67	184	113	5	2.72	DCTN1, DYNC1H1, PSMB2, PSMD13, PSMD14	R-HSA-453274
349	⊕	REAC	R-HSA-69541	Stabilization Of P53	0.0216	1.67	56	113	3	5.36	PSMB2, PSMD13, PSMD14	R-HSA-69541
294	⊕	REAC	R-HSA-450604	KSRP (KHSRP) Binds And Destabilizes mRNA	0.022	1.66	17	113	2	11.76	KHSRP, YWHAZ	R-HSA-450604
423	⊕	REAC	R-HSA-5602498	MyD88 Deficiency (TLR2/4)	0.022	1.66	17	113	2	11.76	S100A8, S100A9	R-HSA-5602498
111	⊕	REAC	R-HSA-1236382	Constitutive Signaling By Ligand-Responsive EGFR Cancer Variants	0.0224	1.65	18	113	2	11.11	CBL, SHC1	R-HSA-1236382
195	⊕	REAC	R-HSA-72172	mRNA Splicing	0.0224	1.65	189	113	5	2.65	CPSF7, HNRNPU, PCBP2, SF1, SNRNP200	R-HSA-72172
274	⊕	REAC	R-HSA-5673001	RAF/MAP Kinase Cascade	0.0224	1.65	271	113	6	2.21	FN1, PSMB2, PSMD13, PSMD14, SHC1, SPTB	R-HSA-5673001
329	⊕	REAC	R-HSA-202403	TCR Signaling	0.0224	1.65	116	113	4	3.45	PKN1, PSMB2, PSMD13, PSMD14	R-HSA-202403
361	⊕	REAC	R-HSA-8852276	Role Of GTSE1 In G2/M Progression After G2 Checkpoint	0.0224	1.65	59	113	3	5.08	PSMB2, PSMD13, PSMD14	R-HSA-8852276
375	⊕	REAC	R-HSA-5610785	GLI3 Is Processed To GLI3R By Proteasome	0.0224	1.65	59	113	3	5.08	PSMB2, PSMD13, PSMD14	R-HSA-5610785
378	⊕	REAC	R-HSA-187577	SCF(Skp2)-mediated Degradation Of P27/P21	0.0224	1.65	59	113	3	5.08	PSMB2, PSMD13, PSMD14	R-HSA-187577
392	⊕	REAC	R-HSA-5676590	NIK To Noncanonical NF-kB Signaling	0.0224	1.65	58	113	3	5.17	PSMB2, PSMD13, PSMD14	R-HSA-5676590
395	⊕	REAC	R-HSA-5610780	Degradation Of GLI1 By Proteasome	0.0224	1.65	59	113	3	5.08	PSMB2, PSMD13, PSMD14	R-HSA-5610780
398	⊕	REAC	R-HSA-5610783	Degradation Of GLI2 By Proteasome	0.0224	1.65	59	113	3	5.08	PSMB2, PSMD13, PSMD14	R-HSA-5610783
399	⊕	REAC	R-HSA-351202	Metabolism Of Polyamines	0.0224	1.65	58	113	3	5.17	PSMB2, PSMD13, PSMD14	R-HSA-351202
403	⊕	REAC	R-HSA-5387390	Hh Mutants Abrogate Ligand Secretion	0.0224	1.65	58	113	3	5.17	PSMB2, PSMD13, PSMD14	R-HSA-5387390
424	⊕	REAC	R-HSA-5603041	IRAK4 Deficiency (TLR2/4)	0.0224	1.65	18	113	2	11.11	S100A8, S100A9	R-HSA-5603041
305	⊕	REAC	R-HSA-69239	Synthesis Of DNA	0.0228	1.64	119	113	4	3.36	MCM6, PSMB2, PSMD13, PSMD14	R-HSA-69239
404	⊕	REAC	R-HSA-5678895	Defective CFTR Causes Cystic Fibrosis	0.0231	1.64	60	113	3	5	PSMB2, PSMD13, PSMD14	R-HSA-5678895
179	⊕	REAC	R-HSA-9725371	Nuclear Events Stimulated By ALK Signaling In Cancer	0.0237	1.63	19	113	2	10.53	CLTC, FN1	R-HSA-9725371
258	⊕	REAC	R-HSA-9609646	HCMV Infection	0.0235	1.63	121	113	4	3.31	DYNC1H1, ITGB1, NUP205, RANBP2	R-HSA-9609646
280	⊕	REAC	R-HSA-5684996	MAPK1/MAPK3 Signaling	0.0235	1.63	277	113	6	2.17	FN1, PSMB2, PSMD13, PSMD14, SHC1, SPTB	R-HSA-5684996
316	⊕	REAC	R-HSA-9705671	SARS-CoV-2 Activates/Modulates Innate And Adaptive Immune Responses	0.0235	1.63	121	113	4	3.31	NUP205, RANBP2, SEC24C, TRIM4	R-HSA-9705671
394	⊕	REAC	R-HSA-5607761	Dectin-1 Mediated Noncanonical NF-kB Signaling	0.0235	1.63	61	113	3	4.92	PSMB2, PSMD13, PSMD14	R-HSA-5607761
405	⊕	REAC	R-HSA-5688426	Deubiquitination	0.0237	1.63	279	113	6	2.15	PSMB2, PSMD13, PSMD14, RAD23B, TRIM4, UCHL5	R-HSA-5688426
136	⊕	REAC	R-HSA-2029482	Regulation Of Actin Dynamics For Phagocytic Cup Formation	0.0238	1.62	62	113	3	4.84	CDC42, ELMO1, PKN1	R-HSA-2029482
261	⊕	REAC	R-HSA-72766	Translation	0.0239	1.62	281	113	6	2.14	EEF1D, MRPL46, RPL27A, SRP19, SRP68, SRPRB	R-HSA-72766
322	⊕	REAC	R-HSA-9705683	SARS-CoV-2-host Interactions	0.0238	1.62	196	113	5	2.55	NUP205, RANBP2, SEC24C, TRIM4, YWHAZ	R-HSA-9705683
353	⊕	REAC	R-HSA-4608870	Asymmetric Localization Of PCP Proteins	0.0238	1.62	62	113	3	4.84	PSMB2, PSMD13, PSMD14	R-HSA-4608870
109	⊕	REAC	R-HSA-6806834	Signaling By MET	0.0245	1.61	63	113	3	4.76	CBL, ITGB1, SHC1	R-HSA-6806834
128	⊕	REAC	R-HSA-8964616	G Beta:Gamma Signaling Thru CDC42	0.0248	1.61	20	113	2	10	CDC42, PKN1	R-HSA-8964616
225	⊕	REAC	R-HSA-6782210	Gap-filling DNA Repair Synthesis And Ligation In TC-NER	0.0248	1.61	64	113	3	4.69	CUL4A, DDB1, HMGN1	R-HSA-6782210
291	⊕	REAC	R-HSA-445144	Signal Transduction By L1	0.0248	1.61	20	113	2	10	ITGB1, PKN1	R-HSA-445144
350	⊕	REAC	R-HSA-1234176	Oxygen-dependent Proline Hydroxylation Of Hypoxia-inducible Factor Alpha	0.0248	1.61	64	113	3	4.69	PSMB2, PSMD13, PSMD14	R-HSA-1234176
379	⊕	REAC	R-HSA-174084	Autodegradation Of Cdh1 By Cdh1:APC/C	0.0245	1.61	63	113	3	4.76	PSMB2, PSMD13, PSMD14	R-HSA-174084
400	⊕	REAC	R-HSA-5358346	Hedgehog Ligand Biogenesis	0.0248	1.61	64	113	3	4.69	PSMB2, PSMD13, PSMD14	R-HSA-5358346
206	⊕	REAC	R-HSA-6782135	Dual Incision In TC-NER	0.0253	1.6	65	113	3	4.62	CUL4A, DDB1, HMGN1	R-HSA-6782135
301	⊕	REAC	R-HSA-69002	DNA Replication Pre-Initiation	0.0253	1.6	127	113	4	3.15	MCM6, PSMB2, PSMD13, PSMD14	R-HSA-69002
357	⊕	REAC	R-HSA-5658442	Regulation Of RAS By GAPs	0.0253	1.6	65	113	3	4.62	PSMB2, PSMD13, PSMD14	R-HSA-5658442
371	⊕	REAC	R-HSA-69563	p53-Dependent G1 DNA Damage Response	0.0253	1.6	65	113	3	4.62	PSMB2, PSMD13, PSMD14	R-HSA-69563
146	⊕	REAC	R-HSA-5627123	RHO GTPases Activate PAKs	0.0258	1.59	21	113	2	9.52	CDC42, PKN1	R-HSA-5627123
277	⊕	REAC	R-HSA-216083	Integrin Cell Surface Interactions	0.0258	1.59	66	113	3	4.55	FN1, ITGB1, PECAM1	R-HSA-216083
300	⊕	REAC	R-HSA-69206	G1/S Transition	0.0258	1.59	129	113	4	3.1	MCM6, PSMB2, PSMD13, PSMD14	R-HSA-69206
364	⊕	REAC	R-HSA-1169091	Activation Of NF-kappaB In B Cells	0.0258	1.59	66	113	3	4.55	PSMB2, PSMD13, PSMD14	R-HSA-1169091
385	⊕	REAC	R-HSA-8948751	Regulation Of PTEN Stability And Activity	0.0264	1.58	67	113	3	4.48	PSMB2, PSMD13, PSMD14	R-HSA-8948751
388	⊕	REAC	R-HSA-69615	G1/S DNA Damage Checkpoints	0.0264	1.58	67	113	3	4.48	PSMB2, PSMD13, PSMD14	R-HSA-69615
413	⊕	REAC	R-HSA-174154	APC/C:Cdc20 Mediated Degradation Of Securin	0.0264	1.58	67	113	3	4.48	PSMB2, PSMD13, PSMD14	R-HSA-174154
270	⊕	REAC	R-HSA-5357801	Programmed Cell Death	0.0267	1.57	208	113	5	2.4	FASN, PSMB2, PSMD13, PSMD14, YWHAZ	R-HSA-5357801
330	⊕	REAC	R-HSA-9013026	RHOB GTPase Cycle	0.0283	1.55	69	113	3	4.35	PKN1, PREX1, STOM	R-HSA-9013026
93	⊕	REAC	R-HSA-9006934	Signaling By Receptor Tyrosine Kinases	0.0287	1.54	496	113	8	1.61	CBL, CDC42, CLTC, DNM2, ELMO1, ITGB1, PKN1, SHC1	R-HSA-9006934
337	⊕	REAC	R-HSA-5358351	Signaling By Hedgehog	0.0289	1.54	135	113	4	2.96	PRKAR1A, PSMB2, PSMD13, PSMD14	R-HSA-5358351
320	⊕	REAC	R-HSA-162599	Late Phase Of HIV Life Cycle	0.0295	1.53	136	113	4	2.94	NUP205, RANBP2, SUPT5H, TAF15	R-HSA-162599
47	⊕	REAC	R-HSA-199992	trans-Golgi Network Vesicle Budding	0.03	1.52	71	113	3	4.23	AP1B1, CLTC, DNM2	R-HSA-199992
92	⊕	REAC	R-HSA-1643713	Signaling By EGFR In Cancer	0.0308	1.51	24	113	2	8.33	CBL, SHC1	R-HSA-1643713
212	⊕	REAC	R-HSA-73894	DNA Repair	0.0311	1.51	310	113	6	1.94	CUL4A, DDB1, HMGN1, PRKDC, RAD23B, RAD50	R-HSA-73894
250	⊕	REAC	R-HSA-166016	Toll Like Receptor 4 (TLR4) Cascade	0.0308	1.51	140	113	4	2.86	DNM2, LBP, S100A8, S100A9	R-HSA-166016
331	⊕	REAC	R-HSA-9013106	RHOC GTPase Cycle	0.0308	1.51	73	113	3	4.11	PKN1, PREX1, STOM	R-HSA-9013106
335	⊕	REAC	R-HSA-5621481	C-type Lectin Receptors (CLRs)	0.0312	1.51	141	113	4	2.84	PKN1, PSMB2, PSMD13, PSMD14	R-HSA-5621481
355	⊕	REAC	R-HSA-1234174	Cellular Response To Hypoxia	0.0308	1.51	73	113	3	4.11	PSMB2, PSMD13, PSMD14	R-HSA-1234174
369	⊕	REAC	R-HSA-174184	Cdc20:Phospho-APC/C Mediated Degradation Of Cyclin A	0.0306	1.51	72	113	3	4.17	PSMB2, PSMD13, PSMD14	R-HSA-174184
380	⊕	REAC	R-HSA-8939902	Regulation Of RUNX2 Expression And Activity	0.0306	1.51	72	113	3	4.17	PSMB2, PSMD13, PSMD14	R-HSA-8939902
391	⊕	REAC	R-HSA-69017	CDK-mediated Phosphorylation And Removal Of Cdc6	0.0306	1.51	72	113	3	4.17	PSMB2, PSMD13, PSMD14	R-HSA-69017
402	⊕	REAC	R-HSA-179419	APC:Cdc20 Mediated Degradation Of Cell Cycle Proteins Before Cycle Checkpoint Satisfied	0.0308	1.51	73	113	3	4.11	PSMB2, PSMD13, PSMD14	R-HSA-179419
407	⊕	REAC	R-HSA-174178	APC/C:Cdh1 Mediated Degradation Of Cdc20 And APC/C:Cdh1 Targets In Late Mitosis/Early G1	0.0308	1.51	73	113	3	4.11	PSMB2, PSMD13, PSMD14	R-HSA-174178
420	⊕	REAC	R-HSA-5668599	RHO GTPases Activate NADPH Oxidases	0.0308	1.51	24	113	2	8.33	S100A8, S100A9	R-HSA-5668599
145	⊕	REAC	R-HSA-9013408	RHOG GTPase Cycle	0.0313	1.5	74	113	3	4.05	CDC42, ITGB1, PREX1	R-HSA-9013408
176	⊕	REAC	R-HSA-190828	Gap Junction Trafficking	0.0318	1.5	25	113	2	8	CLTC, DNM2	R-HSA-190828
186	⊕	REAC	R-HSA-3858494	Beta-catenin Independent WNT Signaling	0.0316	1.5	142	113	4	2.82	CLTC, PSMB2, PSMD13, PSMD14	R-HSA-3858494
408	⊕	REAC	R-HSA-176409	APC/C:Cdc20 Mediated Degradation Of Mitotic Proteins	0.032	1.49	75	113	3	4	PSMB2, PSMD13, PSMD14	R-HSA-176409
358	⊕	REAC	R-HSA-176814	Activation Of APC/C And APC/C:Cdc20 Mediated Degradation Of Mitotic Proteins	0.033	1.48	76	113	3	3.95	PSMB2, PSMD13, PSMD14	R-HSA-176814
205	⊕	REAC	R-HSA-6781827	Transcription-Coupled Nucleotide Excision Repair (TC-NER)	0.0337	1.47	77	113	3	3.9	CUL4A, DDB1, HMGN1	R-HSA-6781827
365	⊕	REAC	R-HSA-5619084	ABC Transporter Disorders	0.0337	1.47	77	113	3	3.9	PSMB2, PSMD13, PSMD14	R-HSA-5619084
437	⊕	REAC	R-HSA-3238698	WNT Ligand Biogenesis And Trafficking	0.0337	1.47	26	113	2	7.69	VPS29, VPS35	R-HSA-3238698
49	⊕	REAC	R-HSA-164952	Role Of Nef In HIV-1 Replication And Disease Pathogenesis	0.0348	1.46	27	113	2	7.41	AP1B1, ELMO1	R-HSA-164952
164	⊕	REAC	R-HSA-157858	Gap Junction Trafficking And Regulation	0.0348	1.46	27	113	2	7.41	CLTC, DNM2	R-HSA-157858
275	⊕	REAC	R-HSA-354192	Integrin Signaling	0.0348	1.46	27	113	2	7.41	FN1, SHC1	R-HSA-354192
304	⊕	REAC	R-HSA-453279	Mitotic G1 Phase And G1/S Transition	0.0344	1.46	147	113	4	2.72	MCM6, PSMB2, PSMD13, PSMD14	R-HSA-453279
325	⊕	REAC	R-HSA-162587	HIV Life Cycle	0.0348	1.46	149	113	4	2.68	NUP205, RANBP2, SUPT5H, TAF15	R-HSA-162587
347	⊕	REAC	R-HSA-9759194	Nuclear Events Mediated By NFE2L2	0.0344	1.46	78	113	3	3.85	PSMB2, PSMD13, PSMD14	R-HSA-9759194
351	⊕	REAC	R-HSA-2871837	FCERI Mediated NF-kB Activation	0.0344	1.46	78	113	3	3.85	PSMB2, PSMD13, PSMD14	R-HSA-2871837
377	⊕	REAC	R-HSA-1168372	Downstream Signaling Events Of B Cell Receptor (BCR)	0.0348	1.46	79	113	3	3.8	PSMB2, PSMD13, PSMD14	R-HSA-1168372
22	⊕	REAC	R-HSA-1430728	Metabolism	0.0357	1.45	2049	113	20	0.98	ACLY, ALDH18A1, ATIC, CTPS1, CYB5A, DERA, DNM2, FASN, GNAI2, LDHA, NUP205, PRKAR1A, PSMB2, PSMD13, PSMD14, RANBP2, RPL27A, SAMHD1, SEC24C, SUCLG2	R-HSA-1430728
362	⊕	REAC	R-HSA-176408	Regulation Of APC/C Activators Between G1/S And Early Anaphase	0.0357	1.45	80	113	3	3.75	PSMB2, PSMD13, PSMD14	R-HSA-176408
163	⊕	REAC	R-HSA-437239	Recycling Pathway Of L1	0.0365	1.44	28	113	2	7.14	CLTC, DNM2	R-HSA-437239
262	⊕	REAC	R-HSA-2129379	Molecules Associated With Elastic Fibres	0.0365	1.44	28	113	2	7.14	EFEMP1, ITGB1	R-HSA-2129379
220	⊕	REAC	R-HSA-5696399	Global Genome Nucleotide Excision Repair (GG-NER)	0.0371	1.43	82	113	3	3.66	CUL4A, DDB1, RAD23B	R-HSA-5696399
222	⊕	REAC	R-HSA-8951664	Neddylation	0.0371	1.43	237	113	5	2.11	CUL4A, DDB1, PSMB2, PSMD13, PSMD14	R-HSA-8951664
282	⊕	REAC	R-HSA-418555	G Alpha (S) Signaling Events	0.0371	1.43	153	113	4	2.61	GNAI2, ITGB1, PRKAR1A, SHC1	R-HSA-418555
345	⊕	REAC	R-HSA-69202	Cyclin E Associated Events During G1/S Transition	0.0371	1.43	82	113	3	3.66	PSMB2, PSMD13, PSMD14	R-HSA-69202
15	⊕	REAC	R-HSA-1169410	Antiviral Mechanism By IFN-stimulated Genes	0.0378	1.42	83	113	3	3.61	ABCE1, NUP205, RANBP2	R-HSA-1169410
311	⊕	REAC	R-HSA-69306	DNA Replication	0.0378	1.42	155	113	4	2.58	MCM6, PSMB2, PSMD13, PSMD14	R-HSA-69306
333	⊕	REAC	R-HSA-2871796	FCERI Mediated MAPK Activation	0.0378	1.42	29	113	2	6.9	PKN1, SHC1	R-HSA-2871796
177	⊕	REAC	R-HSA-168255	Influenza Infection	0.039	1.41	157	113	4	2.55	CLTC, NUP205, RANBP2, RPL27A	R-HSA-168255
387	⊕	REAC	R-HSA-195253	Degradation Of Beta-Catenin By Destruction Complex	0.0387	1.41	84	113	3	3.57	PSMB2, PSMD13, PSMD14	R-HSA-195253
393	⊕	REAC	R-HSA-69656	Cyclin A:Cdk2-associated Events At S Phase Entry	0.0387	1.41	84	113	3	3.57	PSMB2, PSMD13, PSMD14	R-HSA-69656
210	⊕	REAC	R-HSA-110314	Recognition Of DNA Damage By PCNA-containing Replication Complex	0.0394	1.4	30	113	2	6.67	CUL4A, DDB1	R-HSA-110314
352	⊕	REAC	R-HSA-5632684	Hedgehog On State	0.0394	1.4	85	113	3	3.53	PSMB2, PSMD13, PSMD14	R-HSA-5632684
96	⊕	REAC	R-HSA-182971	EGFR Downregulation	0.0411	1.39	31	113	2	6.45	CBL, CDC42	R-HSA-182971
119	⊕	REAC	R-HSA-2029480	Fcgamma Receptor (FCGR) Dependent Phagocytosis	0.0411	1.39	87	113	3	3.45	CDC42, ELMO1, PKN1	R-HSA-2029480
308	⊕	REAC	R-HSA-69242	S Phase	0.0411	1.39	161	113	4	2.48	MCM6, PSMB2, PSMD13, PSMD14	R-HSA-69242
354	⊕	REAC	R-HSA-174143	APC/C-mediated Degradation Of Cell Cycle Proteins	0.0411	1.39	87	113	3	3.45	PSMB2, PSMD13, PSMD14	R-HSA-174143
425	⊕	REAC	R-HSA-5602358	Diseases Associated With TLR Signaling Cascade	0.0411	1.39	31	113	2	6.45	S100A8, S100A9	R-HSA-5602358
251	⊕	REAC	R-HSA-168898	Toll-like Receptor Cascades	0.0418	1.38	162	113	4	2.47	DNM2, LBP, S100A8, S100A9	R-HSA-168898
116	⊕	REAC	R-HSA-397795	G-protein Beta:Gamma Signaling	0.0428	1.37	32	113	2	6.25	CDC42, PKN1	R-HSA-397795
267	⊕	REAC	R-HSA-5694530	Cargo Concentration In ER	0.0428	1.37	32	113	2	6.25	F5, SEC24C	R-HSA-5694530
299	⊕	REAC	R-HSA-6803157	Antimicrobial Peptides	0.0428	1.37	89	113	3	3.37	LYZ, S100A8, S100A9	R-HSA-6803157
313	⊕	REAC	R-HSA-5619107	Defective TPR May Confer Susceptibility Towards Thyroid Papillary Carcinoma (TPC)	0.0428	1.37	32	113	2	6.25	NUP205, RANBP2	R-HSA-5619107
105	⊕	REAC	R-HSA-170834	Signaling By TGF-beta Receptor Complex	0.0449	1.35	91	113	3	3.3	CBL, ITGB1, UCHL5	R-HSA-170834
157	⊕	REAC	R-HSA-2682334	EPH-Ephrin Signaling	0.0449	1.35	91	113	3	3.3	CDC42, CLTC, PKN1	R-HSA-2682334
376	⊕	REAC	R-HSA-9010553	Regulation Of Expression Of SLITs And ROBOs	0.0449	1.35	167	113	4	2.4	PSMB2, PSMD13, PSMD14, RPL27A	R-HSA-9010553
80	⊕	REAC	R-HSA-15869	Metabolism Of Nucleotides	0.0472	1.33	95	113	3	3.16	ATIC, CTPS1, SAMHD1	R-HSA-15869
114	⊕	REAC	R-HSA-4420097	VEGFA-VEGFR2 Pathway	0.0464	1.33	93	113	3	3.23	CDC42, ELMO1, PKN1	R-HSA-4420097
125	⊕	REAC	R-HSA-389356	CD28 Co-Stimulation	0.0464	1.33	34	113	2	5.88	CDC42, PKN1	R-HSA-389356
156	⊕	REAC	R-HSA-3928662	EPHB-mediated Forward Signaling	0.0464	1.33	34	113	2	5.88	CDC42, PKN1	R-HSA-3928662
254	⊕	REAC	R-HSA-141444	Unattached Kinetochores Signal Amplification Via A MAD2 Inhibitory Signal	0.0464	1.33	93	113	3	3.23	DYNC1H1, NUF2, RANBP2	R-HSA-141444
312	⊕	REAC	R-HSA-180910	Vpr-mediated Nuclear Import Of PICs	0.0472	1.33	35	113	2	5.71	NUP205, RANBP2	R-HSA-180910
317	⊕	REAC	R-HSA-168333	NEP/NS2 Interacts With Cellular Export Machinery	0.0472	1.33	35	113	2	5.71	NUP205, RANBP2	R-HSA-168333
318	⊕	REAC	R-HSA-165054	Rev-mediated Nuclear Export Of HIV RNA	0.0472	1.33	35	113	2	5.71	NUP205, RANBP2	R-HSA-165054
321	⊕	REAC	R-HSA-180746	Nuclear Import Of Rev Protein	0.0464	1.33	34	113	2	5.88	NUP205, RANBP2	R-HSA-180746
324	⊕	REAC	R-HSA-168271	Transport Of Ribonucleoproteins Into Host Nucleus	0.0472	1.33	35	113	2	5.71	NUP205, RANBP2	R-HSA-168271
326	⊕	REAC	R-HSA-159227	Transport Of SLBP Independent Mature mRNA	0.0472	1.33	35	113	2	5.71	NUP205, RANBP2	R-HSA-159227
327	⊕	REAC	R-HSA-4085377	SUMOylation Of SUMOylation Proteins	0.0472	1.33	35	113	2	5.71	NUP205, RANBP2	R-HSA-4085377
328	⊕	REAC	R-HSA-936440	Negative Regulators Of DDX58/IFIH1 Signaling	0.0472	1.33	35	113	2	5.71	PCBP2, TRIM4	R-HSA-936440
386	⊕	REAC	R-HSA-8878159	Transcriptional Regulation By RUNX3	0.0472	1.33	95	113	3	3.16	PSMB2, PSMD13, PSMD14	R-HSA-8878159
412	⊕	REAC	R-HSA-202424	Downstream TCR Signaling	0.0472	1.33	94	113	3	3.19	PSMB2, PSMD13, PSMD14	R-HSA-202424
257	⊕	REAC	R-HSA-9648025	EML4 And NUDC In Mitotic Spindle Formation	0.0487	1.31	97	113	3	3.09	DYNC1H1, NUF2, RANBP2	R-HSA-9648025
278	⊕	REAC	R-HSA-76009	Platelet Aggregation (Plug Formation)	0.0487	1.31	36	113	2	5.56	FN1, SHC1	R-HSA-76009
315	⊕	REAC	R-HSA-168274	Export Of Viral Ribonucleoproteins From Nucleus	0.0487	1.31	36	113	2	5.56	NUP205, RANBP2	R-HSA-168274
319	⊕	REAC	R-HSA-3301854	Nuclear Pore Complex (NPC) Disassembly	0.0487	1.31	36	113	2	5.56	NUP205, RANBP2	R-HSA-3301854
323	⊕	REAC	R-HSA-159230	Transport Of SLBP Dependant Mature mRNA	0.0487	1.31	36	113	2	5.56	NUP205, RANBP2	R-HSA-159230
332	⊕	REAC	R-HSA-9013407	RHOH GTPase Cycle	0.0487	1.31	36	113	2	5.56	PKN1, STOM	R-HSA-9013407
344	⊕	REAC	R-HSA-8939236	RUNX1 Regulates Transcription Of Genes Involved In Differentiation Of HSCs	0.0498	1.3	98	113	3	3.06	PSMB2, PSMD13, PSMD14	R-HSA-8939236
